# Supplementary material for: Magnetic Driven Two-Finger Micro-Hand with Soft Magnetic End-Effector for Force-Controlled Stable Manipulation in Microscale
Source: Micromachines (Basel). 2021 Apr 7;12(4):410. doi: 10.3390/mi12040410 (PMC8067839; doi:10.3390/mi12040410)
Supplement: Supplementary file 1 [file micromachines-12-00410-s001.zip]

Archive with 1 entries (1 files):
- micromachines-1132500-supplementary.avi
